# Supplementary material for: Effect of specific and sensitive interventions for the social protection of people affected by tuberculosis: a meta-analysis
Source: Arch Public Health. 2025 Oct 13;83:244. doi: 10.1186/s13690-025-01659-4 (PMC12519751; doi:10.1186/s13690-025-01659-4)
Supplement: Supplementary file 3 — Supplementary Material 3 [file 13690_2025_1659_MOESM3_ESM.xlsx]

## Sheet: CROSS SECTIONAL STUDIES
Study	1 - Were the criteria for inclusion in the sample clearly defined?	2 - Were the study subjects and the setting described in detail?	3 - Was the exposure measured in a valid and reliable way?	4 - Were objective, standard criteria used for measurement of the condition?	5 - Were confounding factors identified?	6 - Were strategies to deal with confounding factors stated?	7 - Were the outcomes measured in a valid and reliable way?	8 - Was appropriate statistical analysis used?	Overall appraisal
Souza et al 2018	Yes	Yes	Yes	Yes	Yes	Yes	Yes	Yes	Include: 8/8

## Sheet: COHORT STUDIES
Study	1 - Were the two groups similar and recruited from the same population?	2 - Were the exposures measured similarly to assign people to both exposed and unexposed groups?	3 - Was the exposure measured in a valid and reliable way?	4 - Were confounding factors identified?	5 - Were strategies to deal with confounding factors stated?	6 - Were the groups/participants free of the outcome at the start of the study (or at the moment of exposure)?	7 - Were the outcomes measured in a valid and reliable way?	8 - Was the follow up time reported and sufficient to be long enough for outcomes to occur?	9 - Was follow up complete, and if not, were the reasons to loss to follow up described and explored?	10 - Were strategies to address incomplete follow up utilized?	11 - Was appropriate statistical analysis used?	Overall appraisal
Torrens et al., 2016	Yes	Yes	Yes	Yes	Yes	Yes	Yes	Yes	No	No	Yes	Included: 9/11
Durovni et al 2017	Yes	Yes	Yes	Yes	No	Yes	Yes	Yes	No	No	Yes	Include: 8/11
Oliosi et al 2019	Yes	Yes	Yes	Yes	Yes	Yes	Yes	Yes	Yes	Yes	Yes	Include: 11/11
Klein et al 2019	Yes	Yes	Yes	Yes	Yes	Yes	Yes	Yes	No	Yes	Yes	Include: 10/11
Kim et al 2019	No	No	Yes	Yes	Unclear	Yes	Yes	Unclear	Unclear	Unclear	Yes	Include: 5/11
Reis-Santos et al 2019	Yes	Yes	Yes	Yes	Yes	Yes	Yes	Yes	No	Yes	Yes	Include: 10/11
Modi et al 2020	Unclear	Unclear	Unclear	Unclear	Unclear	Yes	Unclear	Unclear	Unclear	Unclear	Yes	Not Include: 2/11
Sahan et al 2023	Unclear	Yes	Yes	No	No	Yes	Yes	No	No	No	Yes	Include: 5/11

## Sheet: QUASI-EXPERIMENTAL
Study	Internal Validity								Statistical Conclusion Validity	Overall appraisal:
	Bias related to temporal precedence	Bias related to selection and allocation	Bias related to confounding factors	Bias related to administration of intervention/exposure	Bias related to assessment, detection and measurement of the outcome			Bias related to participant retention
	Is it clear in the study what is the “cause” and what is the “effect” (i.e. there is no confusion about which variable comes first)?	Was there a control group?	Were participants included in any comparisons similar?	Were the participants included in any comparisons receiving similar treatment/care, other than the exposure or intervention of interest?	Were there multiple measurements of the outcome, both pre and post the intervention/exposure?	Were the outcomes of participants included in any comparisons measured in the same way?	Were outcomes measured in a reliable way?	Was follow-up complete and if not, were differences between groups in terms of their follow-up adequately described and analyzed?	Was appropriate statistical analysis used?
Ukwaja et al 2017	Yes	Yes	Yes	Yes	Yes	No	Yes	Unclear	Yes	Included: 7/9

## Sheet: RANDOMIZED CONTROLLED TRIALS
Study	Internal Validity										Statistical Conclusion Validity
	Bias related to selection and allocation			Bias related to administration of intervention/exposure			Bias related to assessment, detection and measurement of the outcome			Bias related to participant retention
	1 - Was true randomization used for assignment of participants to treatment groups?	2 - Was allocation to treatment groups concealed?	3 - Were treatment groups similar at the baseline?	4 - Were participants blind to treatment assignment?	5 - Were those delivering the treatment blind to treatment assignment?	6 - Were treatment groups treated identically other than the intervention of interest?	7 - Were outcome assessors blind to treatment assignment?	8 - Were outcomes measured in the same way for treatment groups?	9 - Were outcomes measured in a reliable way?	10 - Was follow up complete and if not, were differences between groups in terms of their follow up adequately described and analysed?	11 - Were participants analysed in the groups to which they were randomized?	12 - Was appropriate statistical analysis used?	13 - Was the trial design appropriate and any deviations from the standard RCT design (individual randomization, parallel groups) accounted for in the conduct and analysis of the trial?	Overall appraisal:
Kliner et al 2015	No	No	No	No	Unclear	Yes	Outcome 1 to 5: No	Outcome 1 to 5: Yes	Outcome 1 to 5: Unclear	Outcome 1 to 5: Yes	Outcome 1 to 5: Yes	Outcome 1 to 5: Yes	Yes	Include: 6/13
Wingfield et al 2017	Yes	Yes	Yes	No	No	Yes	Outcome 1 e 2: Unclear	Outcome 1 e 2: Yes	Outcome 1 e 2: Unclear	Outcome 1 e 2: Unclear	Outcome 1 e 2: Yes	Outcome 1 e 2: Yes	Yes	Include: 8/13
Reis-Santos et al 2022	No	No	Yes	No	No	Yes	Outcome 1 e 2: No	Outcome 1 e 2: Yes	Outcome 1 e 2: Yes	Outcome 1 e 2: Yes	Outcome 1 e 2: Yes	Outcome 1 e 2: Yes	Yes	Include: 8/13
